# Supplementary material for: Identification of Snails and Schistosoma of Medical Importance via Convolutional Neural Networks: A Proof-of-Concept Application for Human Schistosomiasis
Source: Front Public Health. 2021 Jul 15;9:642895. doi: 10.3389/fpubh.2021.642895 (PMC8319642; doi:10.3389/fpubh.2021.642895)
Supplement: Supplementary file 2 [file Table_1.XLSX]

## Sheet: VGG19
Parasites		Prediction
			Amphistome	Bovis	Echino	Gymno	HumanSchisto	Metacerc	Parapleurolophocercous	Parthenitae	Type1	Type2	Xiphidiocercariae
		index	0	1	2	3	4	5	6	7	8	9	10	# images in test set	TP	TN	FP	FN	Sensitivity	Specificity	precision	F1 score	accuracy
Actual	Amphistome	0	0	0	0	0	0	0	0	0	0	0	0	0	0	0	0	0	#DIV/0!	#DIV/0!	#DIV/0!	#DIV/0!	#DIV/0!
	Bovis	1	0	0	0	0	0	0	0	0	0	0	0	0	0	0	0	0	#DIV/0!	#DIV/0!	#DIV/0!	#DIV/0!	#DIV/0!
	Echino	2	0	0	0	0	0	0	0	0	0	0	0	0	0	0	0	0	#DIV/0!	#DIV/0!	#DIV/0!	#DIV/0!	#DIV/0!
	Gymno	3	0	0	0	0	0	0	0	0	0	0	0	0	0	0	0	0	#DIV/0!	#DIV/0!	#DIV/0!	#DIV/0!	#DIV/0!
	HumanSchisto	4	0	0	0	0	0	0	0	0	0	0	0	0	0	0	0	0	#DIV/0!	#DIV/0!	#DIV/0!	#DIV/0!	#DIV/0!
	Metacerc	5	0	0	0	0	0	0	0	0	0	0	0	0	0	0	0	0	#DIV/0!	#DIV/0!	#DIV/0!	#DIV/0!	#DIV/0!
	Parapleurolophocercous	6	0	0	0	0	0	0	0	0	0	0	0	0	0	0	0	0	#DIV/0!	#DIV/0!	#DIV/0!	#DIV/0!	#DIV/0!
	Parthenitae	7	0	0	0	0	0	0	0	0	0	0	0	0	0	0	0	0	#DIV/0!	#DIV/0!	#DIV/0!	#DIV/0!	#DIV/0!
	Type1	8	0	0	0	0	0	0	0	0	0	0	0	0	0	0	0	0	#DIV/0!	#DIV/0!	#DIV/0!	#DIV/0!	#DIV/0!
	Type2	9	0	0	0	0	0	0	0	0	0	0	0	0	0	0	0	0	#DIV/0!	#DIV/0!	#DIV/0!	#DIV/0!	#DIV/0!
	Xiphidiocercariae	10	0	0	0	0	0	0	0	0	0	0	0	0	0	0	0	0	#DIV/0!	#DIV/0!	#DIV/0!	#DIV/0!	#DIV/0!
			0	0	0	0	0	0	0	0	0	0	0	0
																0
															accuracy	#DIV/0!
				Schisto	Non-human forktail	Other trematode		accuracy			TP	TN	FP	FN	Sensitivity	Specificity	precision	F1 score	accuracy
			Schisto	0	0	0	0	#DIV/0!		Schisto	0	0	0	0	#DIV/0!	#DIV/0!	#DIV/0!	#DIV/0!	#DIV/0!	0
			Non-human forktail	0	0	0	0	#DIV/0!		Non-human forktail	0	0	0	0	#DIV/0!	#DIV/0!	#DIV/0!	#DIV/0!	#DIV/0!	0
			Other trematode	0	0	0	0	#DIV/0!		Other trematode	0	0	0	0	#DIV/0!	#DIV/0!	#DIV/0!	#DIV/0!	#DIV/0!	0
				0	0	0	0
							0
						accuracy	#DIV/0!

## Sheet: ResNet50
Parasites		Prediction
			Amphistome	Bovis	Echino	Gymno	HumanSchisto	Metacerc	Parapleurolophocercous	Parthenitae	Type1	Type2	Xiphidiocercariae
		index	0	1	2	3	4	5	6	7	8	9	10	# images in test set	TP	TN	FP	FN	Sensitivity	Specificity	precision	F1 score	accuracy
Actual	Amphistome	0	0	0	0	0	0	0	0	0	0	0	0	0	0	0	0	0	#DIV/0!	#DIV/0!	#DIV/0!	#DIV/0!	#DIV/0!
	Bovis	1	0	0	0	0	0	0	0	0	0	0	0	0	0	0	0	0	#DIV/0!	#DIV/0!	#DIV/0!	#DIV/0!	#DIV/0!
	Echino	2	0	0	0	0	0	0	0	0	0	0	0	0	0	0	0	0	#DIV/0!	#DIV/0!	#DIV/0!	#DIV/0!	#DIV/0!
	Gymno	3	0	0	0	0	0	0	0	0	0	0	0	0	0	0	0	0	#DIV/0!	#DIV/0!	#DIV/0!	#DIV/0!	#DIV/0!
	HumanSchisto	4	0	0	0	0	0	0	0	0	0	0	0	0	0	0	0	0	#DIV/0!	#DIV/0!	#DIV/0!	#DIV/0!	#DIV/0!
	Metacerc	5	0	0	0	0	0	0	0	0	0	0	0	0	0	0	0	0	#DIV/0!	#DIV/0!	#DIV/0!	#DIV/0!	#DIV/0!
	Parapleurolophocercous	6	0	0	0	0	0	0	0	0	0	0	0	0	0	0	0	0	#DIV/0!	#DIV/0!	#DIV/0!	#DIV/0!	#DIV/0!
	Parthenitae	7	0	0	0	0	0	0	0	0	0	0	0	0	0	0	0	0	#DIV/0!	#DIV/0!	#DIV/0!	#DIV/0!	#DIV/0!
	Type1	8	0	0	0	0	0	0	0	0	0	0	0	0	0	0	0	0	#DIV/0!	#DIV/0!	#DIV/0!	#DIV/0!	#DIV/0!
	Type2	9	0	0	0	0	0	0	0	0	0	0	0	0	0	0	0	0	#DIV/0!	#DIV/0!	#DIV/0!	#DIV/0!	#DIV/0!
	Xiphidiocercariae	10	0	0	0	0	0	0	0	0	0	0	0	0	0	0	0	0	#DIV/0!	#DIV/0!	#DIV/0!	#DIV/0!	#DIV/0!
			0	0	0	0	0	0	0	0	0	0	0	0
																0
															accuracy	#DIV/0!
				Schisto	Non-human forktail	Other trematode		accuracy			TP	TN	FP	FN	Sensitivity	Specificity	precision	F1 score	accuracy
			Schisto	0	0	0	0	#DIV/0!		Schisto	0	0	0	0	#DIV/0!	#DIV/0!	#DIV/0!	#DIV/0!	#DIV/0!	0
			Non-human forktail	0	0	0	0	#DIV/0!		Non-human forktail	0	0	0	0	#DIV/0!	#DIV/0!	#DIV/0!	#DIV/0!	#DIV/0!	0
			Other trematode	0	0	0	0	#DIV/0!		Other trematode	0	0	0	0	#DIV/0!	#DIV/0!	#DIV/0!	#DIV/0!	#DIV/0!	0
				0	0	0	0
							0
						accuracy	#DIV/0!

## Sheet: InceptionV3
Parasites		Prediction
			Amphistome	Bovis	Echino	Gymno	HumanSchisto	Metacerc	Parapleurolophocercous	Parthenitae	Type1	Type2	Xiphidiocercariae
		index	0	1	2	3	4	5	6	7	8	9	10	# images in test set	TP	TN	FP	FN	Sensitivity	Specificity	precision	F1 score	accuracy
Actual	Amphistome	0	0	0	0	0	0	0	0	0	0	0	0	0	0	0	0	0	#DIV/0!	#DIV/0!	#DIV/0!	#DIV/0!	#DIV/0!
	Bovis	1	0	0	0	0	0	0	0	0	0	0	0	0	0	0	0	0	#DIV/0!	#DIV/0!	#DIV/0!	#DIV/0!	#DIV/0!
	Echino	2	0	0	0	0	0	0	0	0	0	0	0	0	0	0	0	0	#DIV/0!	#DIV/0!	#DIV/0!	#DIV/0!	#DIV/0!
	Gymno	3	0	0	0	0	0	0	0	0	0	0	0	0	0	0	0	0	#DIV/0!	#DIV/0!	#DIV/0!	#DIV/0!	#DIV/0!
	HumanSchisto	4	0	0	0	0	0	0	0	0	0	0	0	0	0	0	0	0	#DIV/0!	#DIV/0!	#DIV/0!	#DIV/0!	#DIV/0!
	Metacerc	5	0	0	0	0	0	0	0	0	0	0	0	0	0	0	0	0	#DIV/0!	#DIV/0!	#DIV/0!	#DIV/0!	#DIV/0!
	Parapleurolophocercous	6	0	0	0	0	0	0	0	0	0	0	0	0	0	0	0	0	#DIV/0!	#DIV/0!	#DIV/0!	#DIV/0!	#DIV/0!
	Parthenitae	7	0	0	0	0	0	0	0	0	0	0	0	0	0	0	0	0	#DIV/0!	#DIV/0!	#DIV/0!	#DIV/0!	#DIV/0!
	Type1	8	0	0	0	0	0	0	0	0	0	0	0	0	0	0	0	0	#DIV/0!	#DIV/0!	#DIV/0!	#DIV/0!	#DIV/0!
	Type2	9	0	0	0	0	0	0	0	0	0	0	0	0	0	0	0	0	#DIV/0!	#DIV/0!	#DIV/0!	#DIV/0!	#DIV/0!
	Xiphidiocercariae	10	0	0	0	0	0	0	0	0	0	0	0	0	0	0	0	0	#DIV/0!	#DIV/0!	#DIV/0!	#DIV/0!	#DIV/0!
			0	0	0	0	0	0	0	0	0	0	0	0
																0
															accuracy	#DIV/0!
				Schisto	Non-human forktail	Other trematode		accuracy			TP	TN	FP	FN	Sensitivity	Specificity	precision	F1 score	accuracy
			Schisto	0	0	0	0	#DIV/0!		Schisto	0	0	0	0	#DIV/0!	#DIV/0!	#DIV/0!	#DIV/0!	#DIV/0!	0
			Non-human forktail	0	0	0	0	#DIV/0!		Non-human forktail	0	0	0	0	#DIV/0!	#DIV/0!	#DIV/0!	#DIV/0!	#DIV/0!	0
			Other trematode	0	0	0	0	#DIV/0!		Other trematode	0	0	0	0	#DIV/0!	#DIV/0!	#DIV/0!	#DIV/0!	#DIV/0!	0
				0	0	0	0
							0
						accuracy	#DIV/0!

## Sheet: VGG16
Parasites		Prediction
			Amphistome	Bovis	Echino	Gymno	HumanSchisto	Metacerc	Parapleurolophocercous	Parthenitae	Type1	Type2	Xiphidiocercariae
		index	0	1	2	3	4	5	6	7	8	9	10	# images in test set	TP	TN	FP	FN	Sensitivity	Specificity	precision	F1 score	accuracy
Actual	Amphistome	0	82	0	1	0	2	2	0	1	0	0	0	88	82	932	9	6	0.931818	0.990436	0.901099	0.916201	0.985423
	Bovis	1	1	35	0	0	5	0	0	1	2	1	0	45	35	980	4	10	0.777778	0.995935	0.897436	0.833333	0.986395
	Echino	2	1	0	61	1	0	0	2	0	0	0	1	66	61	961	2	5	0.924242	0.997923	0.968254	0.945736	0.993197
	Gymno	3	0	0	0	29	0	0	1	0	0	0	1	31	29	997	1	2	0.935484	0.998998	0.966667	0.95082	0.997085
	HumanSchisto	4	1	4	0	0	169	0	3	1	6	1	17	202	169	795	32	33	0.836634	0.961306	0.840796	0.83871	0.936832
	Metacerc	5	2	0	0	0	1	31	0	1	0	0	5	40	31	984	5	9	0.775	0.994944	0.861111	0.815789	0.986395
	Parapleurolophocercous	6	0	0	0	0	0	0	159	0	0	0	2	161	159	857	11	2	0.987578	0.987327	0.935294	0.960725	0.987366
	Parthenitae	7	2	0	0	0	0	1	4	30	2	0	7	46	30	976	7	16	0.652174	0.992879	0.810811	0.722892	0.977648
	Type1	8	2	0	0	0	15	0	0	1	107	0	3	128	107	889	12	21	0.835938	0.986681	0.89916	0.866397	0.96793
	Type2	9	0	0	0	0	1	0	0	0	0	19	1	21	19	1006	2	2	0.904762	0.998016	0.904762	0.904762	0.996113
	Xiphidiocercariae	10	0	0	1	0	8	2	1	2	2	0	185	201	185	791	37	16	0.920398	0.955314	0.833333	0.874704	0.948494
			91	39	63	30	201	36	170	37	119	21	222	1029
																907
															accuracy	0.881438
				Schisto	Non-human forktail	Other trematode		accuracy			TP	TN	FP	FN	Sensitivity	Specificity	precision	F1 score	accuracy
			Schisto	169	11	22	202	0.836634		Schisto	169	795	32	33	0.836634	0.961306	0.840796	0.83871	0.936832	1029
			Non-human forktail	21	164	9	194	0.845361		Non-human forktail	164	820	15	30	0.845361	0.982036	0.916201	0.879357	0.956268	1029
			Other trematode	11	4	618	633	0.976303		Other trematode	618	365	31	15	0.976303	0.921717	0.952234	0.964119	0.955296	1029
				201	179	649	1029
							951
						accuracy	0.924198

## Sheet: InceptionResNetV2
Parasites		Prediction
			Amphistome	Bovis	Echino	Gymno	HumanSchisto	Metacerc	Parapleurolophocercous	Parthenitae	Type1	Type2	Xiphidiocercariae
		index	0	1	2	3	4	5	6	7	8	9	10	# images in test set	TP	TN	FP	FN	Sensitivity	Specificity	precision	F1 score	accuracy
Actual	Amphistome	0	0	1	2	3	4	5	6	7	8	9	10	55	0	794	45	55	0	0.946365	0	#DIV/0!	0.888143
	Bovis	1	0	74	0	1	0	5	4	2	0	0	0	86	74	798	10	12	0.860465	0.987624	0.880952	0.870588	0.975391
	Echino	2	1	0	4	0	0	37	0	0	0	4	0	46	4	846	2	42	0.0869565	0.997642	0.666667	0.153846	0.950783
	Gymno	3	2	0	0	57	0	0	0	7	0	0	0	66	57	821	7	9	0.863636	0.991546	0.890625	0.876923	0.982103
	HumanSchisto	4	3	0	0	1	28	0	0	1	0	0	0	33	28	857	4	5	0.848485	0.995354	0.875	0.861538	0.989933
	Metacerc	5	4	0	0	0	0	165	0	4	0	16	0	189	165	605	100	24	0.873016	0.858156	0.622642	0.726872	0.861298
	Parapleurolophocercous	6	5	2	0	0	0	3	32	0	0	0	0	42	32	839	13	10	0.761905	0.984742	0.711111	0.735632	0.974273
	Parthenitae	7	6	0	0	1	0	0	0	155	0	1	0	163	155	704	27	8	0.95092	0.963064	0.851648	0.898551	0.96085
	Type1	8	7	6	0	0	0	17	3	4	9	3	0	49	9	837	8	40	0.183673	0.990533	0.529412	0.272727	0.946309
	Type2	9	8	1	0	1	0	24	0	2	0	99	0	135	99	725	34	36	0.733333	0.955204	0.744361	0.738806	0.9217
	Xiphidiocercariae	10	9	0	0	0	0	9	0	0	0	1	11	30	11	854	10	19	0.366667	0.988426	0.52381	0.431373	0.967562
			45	84	6	64	32	265	45	182	17	133	21	894
																634
															accuracy	0.709172
				Schisto	Non-human forktail	Other trematode		accuracy			TP	TN	FP	FN	Sensitivity	Specificity	precision	F1 score	accuracy
			Schisto	28	0	4	32	0.875		Schisto	28	657	4	4	0.875	0.993949	0.875	0.875	0.988456	693
			Non-human forktail	0	182	13	195	0.933333		Non-human forktail	182	498	0	13	0.933333	1	1	0.965517	0.981241	693
			Other trematode	4	0	462	466	0.991416		Other trematode	462	210	17	4	0.991416	0.92511	0.964509	0.977778	0.969697	693
				32	182	479	693
							672
						accuracy	0.969697

## Sheet: Xception
Parasites		Prediction
			Amphistome	Bovis	Echino	Gymno	HumanSchisto	Metacerc	Parapleurolophocercous	Parthenitae	Type1	Type2	Xiphidiocercariae
		index	0	1	2	3	4	5	6	7	8	9	10	# images in test set	TP	TN	FP	FN	Sensitivity	Specificity	precision	F1 score	accuracy
Actual	Amphistome	0	0	0	0	0	0	0	0	0	0	0	0	0	0	0	0	0	#DIV/0!	#DIV/0!	#DIV/0!	#DIV/0!	#DIV/0!
	Bovis	1	0	0	0	0	0	0	0	0	0	0	0	0	0	0	0	0	#DIV/0!	#DIV/0!	#DIV/0!	#DIV/0!	#DIV/0!
	Echino	2	0	0	0	0	0	0	0	0	0	0	0	0	0	0	0	0	#DIV/0!	#DIV/0!	#DIV/0!	#DIV/0!	#DIV/0!
	Gymno	3	0	0	0	0	0	0	0	0	0	0	0	0	0	0	0	0	#DIV/0!	#DIV/0!	#DIV/0!	#DIV/0!	#DIV/0!
	HumanSchisto	4	0	0	0	0	0	0	0	0	0	0	0	0	0	0	0	0	#DIV/0!	#DIV/0!	#DIV/0!	#DIV/0!	#DIV/0!
	Metacerc	5	0	0	0	0	0	0	0	0	0	0	0	0	0	0	0	0	#DIV/0!	#DIV/0!	#DIV/0!	#DIV/0!	#DIV/0!
	Parapleurolophocercous	6	0	0	0	0	0	0	0	0	0	0	0	0	0	0	0	0	#DIV/0!	#DIV/0!	#DIV/0!	#DIV/0!	#DIV/0!
	Parthenitae	7	0	0	0	0	0	0	0	0	0	0	0	0	0	0	0	0	#DIV/0!	#DIV/0!	#DIV/0!	#DIV/0!	#DIV/0!
	Type1	8	0	0	0	0	0	0	0	0	0	0	0	0	0	0	0	0	#DIV/0!	#DIV/0!	#DIV/0!	#DIV/0!	#DIV/0!
	Type2	9	0	0	0	0	0	0	0	0	0	0	0	0	0	0	0	0	#DIV/0!	#DIV/0!	#DIV/0!	#DIV/0!	#DIV/0!
	Xiphidiocercariae	10	0	0	0	0	0	0	0	0	0	0	0	0	0	0	0	0	#DIV/0!	#DIV/0!	#DIV/0!	#DIV/0!	#DIV/0!
			0	0	0	0	0	0	0	0	0	0	0	0
																0
															accuracy	#DIV/0!
				Schisto	Non-human forktail	Other trematode		accuracy			TP	TN	FP	FN	Sensitivity	Specificity	precision	F1 score	accuracy
			Schisto	0	0	0	0	#DIV/0!		Schisto	0	0	0	0	#DIV/0!	#DIV/0!	#DIV/0!	#DIV/0!	#DIV/0!	0
			Non-human forktail	0	0	0	0	#DIV/0!		Non-human forktail	0	0	0	0	#DIV/0!	#DIV/0!	#DIV/0!	#DIV/0!	#DIV/0!	0
			Other trematode	0	0	0	0	#DIV/0!		Other trematode	0	0	0	0	#DIV/0!	#DIV/0!	#DIV/0!	#DIV/0!	#DIV/0!	0
				0	0	0	0
							0
						accuracy	#DIV/0!
